# Supplementary material for: New Principles of Polymer Composite Preparation. MQ Copolymers as an Active Molecular Filler for Polydimethylsiloxane Rubbers
Source: Polymers (Basel). 2021 Aug 25;13(17):2848. doi: 10.3390/polym13172848 (PMC8433927; doi:10.3390/polym13172848)
Supplement: Supplementary file 1 [file polymers-13-02848-s001.zip]

Archive with 1 entries (1 files):
- polymers-1346530-supplementary.pdf
